# Supplementary material for: Comprehensive Analysis of the Prognostic Significance of the TRIM Family in the Context of TP53 Mutations in Cancers
Source: Cancers (Basel). 2023 Jul 26;15(15):3792. doi: 10.3390/cancers15153792 (PMC10417774; doi:10.3390/cancers15153792)
Supplement: Supplementary file 1 [file cancers-15-03792-s001.zip]

Archive with 2 entries (2 files):
- cancers-2424200-File S1.pdf
- cancers-2424200-supplementary.pdf
